# Supplementary material for: EUCAST Ibrexafungerp MICs and Wild-Type Upper Limits for Contemporary Danish Yeast Isolates
Source: J Fungi (Basel). 2022 Oct 20;8(10):1106. doi: 10.3390/jof8101106 (PMC9605171; doi:10.3390/jof8101106)
Supplement: Supplementary file 1 [file jof-08-01106-s001.zip]

Archive with 3 entries (2 files):
- jof-1931474-supplementary/
- jof-1931474-supplementary/Arendrup Ibrexa Suppl. Fig S1 Aberrant and classical growth curves Final for JoF 17-10-2022.pdf
- jof-1931474-supplementary/jof-1931474-supplementary.pdf
